# Supplementary material for: Identification and Characterization of Antioxidant Enzyme Genes in Parasitoid Aphelinus asychis (Hymenoptera: Aphelinidae) and Expression Profiling Analysis under Temperature Stress
Source: Insects. 2022 May 9;13(5):447. doi: 10.3390/insects13050447 (PMC9148002; doi:10.3390/insects13050447)
Supplement: Supplementary file 1 [file insects-13-00447-s001.zip]

Archive with 1 entries (1 files):
- insects-1693026-supplementary.pdf
